# Supplementary material for: Walnut Protein Peptide Nanoparticles with Protective Mineralization: Resveratrol Encapsulation, Intestinal-Targeted Delivery and Synergistic Antioxidant Activity
Source: Foods. 2025 Dec 14;14(24):4310. doi: 10.3390/foods14244310 (PMC12732385; doi:10.3390/foods14244310)
Supplement: Supplementary file 1 [file foods-14-04310-s001.zip]

Archive with 1 entries (1 files):
- foods-3996148-supplementary.pdf
